# Supplementary material for: Global tastes, local choices: Strontium isotope and concentration evidence for changing dietary input in Roman Nijmegen, the Netherlands
Source: PLoS One. 2026 May 26;21(5):e0349604. doi: 10.1371/journal.pone.0349604 (PMC13210236; doi:10.1371/journal.pone.0349604)
Supplement: S1 File — (XLSX) [file pone.0349604.s001.xlsx]

## Sheet: Nijmegen100km_palaeogeo
Number	Site	Study	Latitude	Longitude	SrSr	Sample type	Country	legend	omschrijving (description)
160	CL006	This study	52.2339	5.83554	0.710695	Tree	Netherlands	Glacial	Stuwwallen, gestuwde keileem en door stromend landijs gemodelleerde ruggen en dalen
159	CL006	This study	52.2339	5.83554	0.710843	Shrub	Netherlands	Glacial	Stuwwallen, gestuwde keileem en door stromend landijs gemodelleerde ruggen en dalen
154	CL001	This study	52.3013	5.92649	0.713414	Grass	Netherlands	Glacial	Stuwwallen, gestuwde keileem en door stromend landijs gemodelleerde ruggen en dalen
156	CL001	This study	52.3013	5.92649	0.717245	Tree	Netherlands	Glacial	Stuwwallen, gestuwde keileem en door stromend landijs gemodelleerde ruggen en dalen
155	CL001	This study	52.3013	5.92649	0.71725	Shrub	Netherlands	Glacial	Stuwwallen, gestuwde keileem en door stromend landijs gemodelleerde ruggen en dalen
158	CL004	This study	52.3101	5.93671	0.71505	Tree	Netherlands	Glacial	Stuwwallen, gestuwde keileem en door stromend landijs gemodelleerde ruggen en dalen
157	CL004	This study	52.3101	5.93671	0.720303	Grass	Netherlands	Glacial	Stuwwallen, gestuwde keileem en door stromend landijs gemodelleerde ruggen en dalen
162	CL026	This study	51.9278	6.14359	0.707896	Shrub	Netherlands	Pleistocene sand	Pleistocene zandgebieden, boven 0 m. NAP
166	CL029	This study	51.8766	6.19447	0.710229	Tree	Netherlands	Glacial	Stuwwallen, gestuwde keileem en door stromend landijs gemodelleerde ruggen en dalen
164	CL028	This study	51.8803	6.19807	0.713688	Shrub	Netherlands	Glacial	Stuwwallen, gestuwde keileem en door stromend landijs gemodelleerde ruggen en dalen
165	CL028	This study	51.8803	6.19807	0.714158	Tree	Netherlands	Glacial	Stuwwallen, gestuwde keileem en door stromend landijs gemodelleerde ruggen en dalen
163	CL028	This study	51.8803	6.19807	0.715185	Grass	Netherlands	Glacial	Stuwwallen, gestuwde keileem en door stromend landijs gemodelleerde ruggen en dalen
161	CL027	This study	51.8843	6.20219	0.710528	Tree	Netherlands	Glacial	Stuwwallen, gestuwde keileem en door stromend landijs gemodelleerde ruggen en dalen
167	CL030	This study	51.8783	6.21331	0.708803	Grass	Netherlands	Pleistocene sand	Pleistocene zandgebieden, boven 0 m. NAP
1	Be311G	Sengeløv et al., 2025	50.9749	5.6591	0.714648	plant	Belgium	Abroad	Buitenland
2	Be311S	Sengeløv et al., 2025	50.9749	5.6591	0.713251	plant	Belgium	Abroad	Buitenland
3	Be311T	Sengeløv et al., 2025	50.9749	5.6591	0.713536	plant	Belgium	Abroad	Buitenland
25	Be310G	Sengeløv et al., 2025	51.0142	5.4078	0.711116	plant	Belgium	Abroad	Buitenland
26	Be310S	Sengeløv et al., 2025	51.0142	5.4078	0.71403	plant	Belgium	Abroad	Buitenland
27	Be310T	Sengeløv et al., 2025	51.0142	5.4078	0.714523	plant	Belgium	Abroad	Buitenland
31	Maas1G	Sengeløv et al., 2025	51.0272	5.569	0.712015	plant	Belgium	Abroad	Buitenland
32	Maas1S	Sengeløv et al., 2025	51.0272	5.569	0.711997	plant	Belgium	Abroad	Buitenland
33	Maas1T	Sengeløv et al., 2025	51.0272	5.569	0.712798	plant	Belgium	Abroad	Buitenland
96	BV02	Veselka et al., 2021	51.089	5.857	0.714036	plant	Netherlands	Pleistocene sand	Pleistocene zandgebieden, boven 0 m. NAP
97	BV02	Veselka et al., 2021	51.089	5.857	0.7132	plant	Netherlands	Pleistocene sand	Pleistocene zandgebieden, boven 0 m. NAP
98	BV02	Veselka et al., 2021	51.089	5.857	0.714142	plant	Netherlands	Pleistocene sand	Pleistocene zandgebieden, boven 0 m. NAP
99	BV02	Veselka et al., 2021	51.089	5.857	0.713402	plant	Netherlands	Pleistocene sand	Pleistocene zandgebieden, boven 0 m. NAP
28	Be72G	Sengeløv et al., 2025	51.1172	5.219	0.714902	plant	Belgium	Abroad	Buitenland
29	Be72S	Sengeløv et al., 2025	51.1172	5.219	0.713383	plant	Belgium	Abroad	Buitenland
30	Be72T	Sengeløv et al., 2025	51.1172	5.219	0.711342	plant	Belgium	Abroad	Buitenland
45	H231	This study	51.1427	6.5627	0.708437	Grass	Germany	Abroad	Buitenland
46	H234	This study	51.1427	6.5627	0.711108	Shrub	Germany	Abroad	Buitenland
47	H237	This study	51.1427	6.5627	0.711746	Tree	Germany	Abroad	Buitenland
19	Be63G	Sengeløv et al., 2025	51.1745	5.2328	0.710268	plant	Belgium	Abroad	Buitenland
20	Be63S	Sengeløv et al., 2025	51.1745	5.2328	0.711072	plant	Belgium	Abroad	Buitenland
21	Be63T	Sengeløv et al., 2025	51.1745	5.2328	0.710201	plant	Belgium	Abroad	Buitenland
36	BV04	Veselka et al., 2021	51.178	6.08	0.712436	plant	Germany	Abroad	Buitenland
37	BV04	Veselka et al., 2021	51.178	6.08	0.711756	plant	Germany	Abroad	Buitenland
38	BV04	Veselka et al., 2021	51.178	6.08	0.712793	plant	Germany	Abroad	Buitenland
34	DE008	This study	51.1932	6.3306	0.712542	Grass	Germany	Abroad	Buitenland
35	DE008	This study	51.1932	6.3306	0.712589	Tree	Germany	Abroad	Buitenland
100	BV03	Veselka et al., 2021	51.196	5.909	0.710534	plant	Netherlands	Pleistocene sand	Pleistocene zandgebieden, boven 0 m. NAP
101	BV03	Veselka et al., 2021	51.196	5.909	0.710972	plant	Netherlands	Pleistocene sand	Pleistocene zandgebieden, boven 0 m. NAP
102	BV03	Veselka et al., 2021	51.196	5.909	0.712574	plant	Netherlands	Pleistocene sand	Pleistocene zandgebieden, boven 0 m. NAP
103	BV03	Veselka et al., 2021	51.196	5.909	0.71239	plant	Netherlands	Pleistocene sand	Pleistocene zandgebieden, boven 0 m. NAP
22	Be64G	Sengeløv et al., 2025	51.1989	5.2996	0.713037	plant	Belgium	Abroad	Buitenland
23	Be64S	Sengeløv et al., 2025	51.1989	5.2996	0.71289	plant	Belgium	Abroad	Buitenland
24	Be64T	Sengeløv et al., 2025	51.1989	5.2996	0.712716	plant	Belgium	Abroad	Buitenland
18	Be62G	Sengeløv et al., 2025	51.2112	5.038	0.708979	plant	Belgium	Abroad	Buitenland
15	Be53G	Sengeløv et al., 2025	51.2322	5.0489	0.713401	plant	Belgium	Abroad	Buitenland
16	Be55G	Sengeløv et al., 2025	51.245	5.3015	0.710925	plant	Belgium	Abroad	Buitenland
17	Be55T	Sengeløv et al., 2025	51.245	5.3015	0.709654	plant	Belgium	Abroad	Buitenland
14	Be52G	Sengeløv et al., 2025	51.2834	4.8893	0.711254	plant	Belgium	Abroad	Buitenland
11	Be51G	Sengeløv et al., 2025	51.2994	4.7282	0.709196	plant	Belgium	Abroad	Buitenland
12	Be51S	Sengeløv et al., 2025	51.2994	4.7282	0.71164	plant	Belgium	Abroad	Buitenland
13	Be51T	Sengeløv et al., 2025	51.2994	4.7282	0.711451	plant	Belgium	Abroad	Buitenland
50	H534	This study	51.3023	6.5175	0.709291	Shrub	Germany	Abroad	Buitenland
48	H532	This study	51.3023	6.5175	0.710138	Tree	Germany	Abroad	Buitenland
49	H533	This study	51.3023	6.5175	0.710179	Grass	Germany	Abroad	Buitenland
42	Li02-bG	Veselka et al., 2021	51.3265	5.022	0.710353	plant	Belgium	Abroad	Buitenland
43	Li02-bS	Veselka et al., 2021	51.3265	5.022	0.710739	plant	Belgium	Abroad	Buitenland
44	Li02-bT	Veselka et al., 2021	51.3265	5.022	0.711431	plant	Belgium	Abroad	Buitenland
39	Li01-bG	Veselka et al., 2021	51.328	5.0036	0.711665	plant	Belgium	Abroad	Buitenland
40	Li01-bS	Veselka et al., 2021	51.328	5.0036	0.710767	plant	Belgium	Abroad	Buitenland
41	Li01-bT	Veselka et al., 2021	51.328	5.0036	0.713022	plant	Belgium	Abroad	Buitenland
95	CL022	This study	51.3406	5.18	0.712485	Tree	Netherlands	Pleistocene sand	Pleistocene zandgebieden, boven 0 m. NAP
7	Be43G	Sengeløv et al., 2025	51.3446	4.7045	0.711596	plant	Belgium	Abroad	Buitenland
8	Be43S	Sengeløv et al., 2025	51.3446	4.7045	0.712242	plant	Belgium	Abroad	Buitenland
9	Be43T	Sengeløv et al., 2025	51.3446	4.7045	0.711509	plant	Belgium	Abroad	Buitenland
10	Be44G	Sengeløv et al., 2025	51.3864	4.8784	0.713891	plant	Belgium	Abroad	Buitenland
153	CL074	This study	51.405	5.9187	0.709647	Tree	Netherlands	Fens	Veengebied
152	CL074	This study	51.405	5.9187	0.710254	Shrub	Netherlands	Fens	Veengebied
151	CL074	This study	51.405	5.9187	0.711615	Grass	Netherlands	Fens	Veengebied
104	NL001G	Veselka et al., 2025	51.4385	4.8686	0.7101	plant	Netherlands	Pleistocene sand	Pleistocene zandgebieden, boven 0 m. NAP
105	NL001S	Veselka et al., 2025	51.4385	4.8686	0.709643	plant	Netherlands	Pleistocene sand	Pleistocene zandgebieden, boven 0 m. NAP
106	NL001T	Veselka et al., 2025	51.4385	4.8686	0.709872	plant	Netherlands	Pleistocene sand	Pleistocene zandgebieden, boven 0 m. NAP
137	Eindhoven	Kootker et al 2016	51.44	5.47	0.70984	tooth enamel	Netherlands	Fens	Veengebied
138	Eindhoven	Kootker et al 2016	51.44	5.47	0.70986	tooth enamel	Netherlands	Fens	Veengebied
139	Eindhoven	Kootker et al 2016	51.44	5.47	0.70991	tooth enamel	Netherlands	Fens	Veengebied
140	Eindhoven	Kootker et al 2016	51.44	5.47	0.70998	tooth enamel	Netherlands	Fens	Veengebied
141	Eindhoven	Kootker et al 2016	51.44	5.47	0.71003	tooth enamel	Netherlands	Fens	Veengebied
4	Be36G	Sengeløv et al., 2025	51.4647	4.8195	0.716997	plant	Belgium	Abroad	Buitenland
5	Be36S	Sengeløv et al., 2025	51.4647	4.8195	0.711455	plant	Belgium	Abroad	Buitenland
6	Be36T	Sengeløv et al., 2025	51.4647	4.8195	0.711684	plant	Belgium	Abroad	Buitenland
116	NL005F	Veselka et al., 2025	51.5077	4.5339	0.710906	plant	Netherlands	Pleistocene sand	Pleistocene zandgebieden, boven 0 m. NAP
117	NL005S	Veselka et al., 2025	51.5077	4.5339	0.709561	plant	Netherlands	Pleistocene sand	Pleistocene zandgebieden, boven 0 m. NAP
118	NL005T	Veselka et al., 2025	51.5077	4.5339	0.709685	plant	Netherlands	Pleistocene sand	Pleistocene zandgebieden, boven 0 m. NAP
149	CL075	This study	51.527	5.7972	0.71091	Grass	Netherlands	Fens	Veengebied
148	CL075	This study	51.527	5.7972	0.712187	Shrub	Netherlands	Fens	Veengebied
147	CL075	This study	51.527	5.7972	0.713185	Tree	Netherlands	Fens	Veengebied
51	H242	This study	51.5532	6.4786	0.710376	Grass	Germany	Abroad	Buitenland
52	H244	This study	51.5532	6.4786	0.711539	Shrub	Germany	Abroad	Buitenland
113	NL004F	Veselka et al., 2025	51.5644	5.1981	0.711152	plant	Netherlands	Pleistocene sand	Pleistocene zandgebieden, boven 0 m. NAP
114	NL004G	Veselka et al., 2025	51.5644	5.1981	0.712556	plant	Netherlands	Pleistocene sand	Pleistocene zandgebieden, boven 0 m. NAP
115	NL004T	Veselka et al., 2025	51.5644	5.1981	0.712342	plant	Netherlands	Pleistocene sand	Pleistocene zandgebieden, boven 0 m. NAP
92	Sint-Oedenrode	Kootker et al 2016	51.57	5.46	0.7097	tooth enamel	Netherlands	Pleistocene sand	Pleistocene zandgebieden, boven 0 m. NAP
93	Sint-Oedenrode	Kootker et al 2016	51.57	5.46	0.71011	tooth enamel	Netherlands	Pleistocene sand	Pleistocene zandgebieden, boven 0 m. NAP
54	H235	This study	51.5869	6.4778	0.70946	Shrub	Germany	Abroad	Buitenland
53	H232	This study	51.5869	6.4778	0.709651	Grass	Germany	Abroad	Buitenland
55	H238	This study	51.5869	6.4778	0.709969	Tree	Germany	Abroad	Buitenland
85	Breda	Kootker et al 2016	51.59	4.78	0.7091	tooth enamel	Netherlands	Pleistocene sand	Pleistocene zandgebieden, boven 0 m. NAP
86	Breda	Kootker et al 2016	51.59	4.78	0.70917	tooth enamel	Netherlands	Pleistocene sand	Pleistocene zandgebieden, boven 0 m. NAP
87	Breda	Kootker et al 2016	51.59	4.78	0.70919	tooth enamel	Netherlands	Pleistocene sand	Pleistocene zandgebieden, boven 0 m. NAP
88	Breda	Kootker et al 2016	51.59	4.78	0.70932	tooth enamel	Netherlands	Pleistocene sand	Pleistocene zandgebieden, boven 0 m. NAP
89	Breda	Kootker et al 2016	51.59	4.78	0.70935	tooth enamel	Netherlands	Pleistocene sand	Pleistocene zandgebieden, boven 0 m. NAP
90	Breda	Kootker et al 2016	51.59	4.78	0.70944	tooth enamel	Netherlands	Pleistocene sand	Pleistocene zandgebieden, boven 0 m. NAP
91	Breda	Kootker et al 2016	51.59	4.78	0.70945	tooth enamel	Netherlands	Pleistocene sand	Pleistocene zandgebieden, boven 0 m. NAP
110	NL003F	Veselka et al., 2025	51.6068	4.8817	0.71073	plant	Netherlands	Pleistocene sand	Pleistocene zandgebieden, boven 0 m. NAP
111	NL003T	Veselka et al., 2025	51.6068	4.8817	0.711476	plant	Netherlands	Pleistocene sand	Pleistocene zandgebieden, boven 0 m. NAP
112	NL003T	Veselka et al., 2025	51.6068	4.8817	0.710777	plant	Netherlands	Pleistocene sand	Pleistocene zandgebieden, boven 0 m. NAP
107	NL002G	Veselka et al., 2025	51.6241	5.0337	0.710659	plant	Netherlands	Pleistocene sand	Pleistocene zandgebieden, boven 0 m. NAP
108	NL002S	Veselka et al., 2025	51.6241	5.0337	0.709972	plant	Netherlands	Pleistocene sand	Pleistocene zandgebieden, boven 0 m. NAP
109	NL002T	Veselka et al., 2025	51.6241	5.0337	0.710418	plant	Netherlands	Pleistocene sand	Pleistocene zandgebieden, boven 0 m. NAP
57	H539	This study	51.637	6.4591	0.709869	Grass	Germany	Abroad	Buitenland
56	H538	This study	51.637	6.4591	0.711604	Tree	Germany	Abroad	Buitenland
58	I422	This study	51.637	6.4591	0.712346	Shrub	Germany	Abroad	Buitenland
119	Boxmeer	Kootker et al 2016	51.65	5.95	0.70795	tooth enamel	Netherlands	salt marshes and river plains	Riviervlakte en beekdalen
120	Boxmeer	Kootker et al 2016	51.65	5.95	0.70857	tooth enamel	Netherlands	salt marshes and river plains	Riviervlakte en beekdalen
59	H239	This study	51.6661	6.4427	0.709927	Tree	Germany	Abroad	Buitenland
132	‘s-Hertogenbosch	Kootker et al 2016	51.7	5.32	0.70912	tooth enamel	Netherlands	Fens	Veengebied
133	‘s-Hertogenbosch	Kootker et al 2016	51.7	5.32	0.70989	tooth enamel	Netherlands	Fens	Veengebied
134	‘s-Hertogenbosch	Kootker et al 2016	51.7	5.32	0.71024	tooth enamel	Netherlands	Fens	Veengebied
135	‘s-Hertogenbosch	Kootker et al 2016	51.7	5.32	0.71039	tooth enamel	Netherlands	Fens	Veengebied
136	‘s-Hertogenbosch	Kootker et al 2016	51.7	5.32	0.71052	tooth enamel	Netherlands	Fens	Veengebied
94	Nijmegen	Kootker et al 2016	51.81	5.84	0.708954	tooth enamel	Netherlands	Pleistocene sand	Pleistocene zandgebieden, boven 0 m. NAP
61	I421	This study	51.833	6.3024	0.709253	Grass	Germany	Abroad	Buitenland
60	I208	This study	51.833	6.3024	0.709383	Shrub	Germany	Abroad	Buitenland
62	I432	This study	51.833	6.3024	0.709404	Tree	Germany	Abroad	Buitenland
63	Gorinchem	Kootker et al 2016	51.84	4.98	0.70886	tooth enamel	Netherlands	salt marshes and river plains	Kwelders en riviervlakten
64	Gorinchem	Kootker et al 2016	51.84	4.98	0.70891	tooth enamel	Netherlands	salt marshes and river plains	Kwelders en riviervlakten
65	Gorinchem	Kootker et al 2016	51.84	4.98	0.70894	tooth enamel	Netherlands	salt marshes and river plains	Kwelders en riviervlakten
67	Beuningen	Kootker et al 2016	51.86	5.77	0.708854	tooth enamel	Netherlands	Salt marshes and river plains	Kwelders en riviervlakten
68	Beuningen	Kootker et al 2016	51.86	5.77	0.708875	tooth enamel	Netherlands	Salt marshes and river plains	Kwelders en riviervlakten
69	Beuningen	Kootker et al 2016	51.86	5.77	0.706167	tooth enamel	Netherlands	Salt marshes and river plains	Kwelders en riviervlakten
74	Lent	Kootker et al 2016	51.86	5.86	0.708844	tooth enamel	Netherlands	Salt marshes and river plains	Kwelders en riviervlakten
75	Meteren	Kootker et al 2016	51.88	5.29	0.708905	tooth enamel	Netherlands	Salt marshes and river plains	Kwelders en riviervlakten
76	Tiel	Kootker et al 2016	51.89	5.43	0.709495	tooth enamel	Netherlands	Salt marshes and river plains	Kwelders en riviervlakten
77	Tiel	Kootker et al 2016	51.89	5.43	0.708884	tooth enamel	Netherlands	Salt marshes and river plains	Kwelders en riviervlakten
66	Angeren	Kootker et al 2016	51.92	5.96	0.709478	tooth enamel	Netherlands	Salt marshes and river plains	Kwelders en riviervlakten
82	Rotterdam	Kootker et al 2016	51.92	4.49	0.70882	tooth enamel	Netherlands	Salt marshes and river plains	Kwelders en riviervlakten
83	Rotterdam	Kootker et al 2016	51.92	4.49	0.70895	tooth enamel	Netherlands	Salt marshes and river plains	Kwelders en riviervlakten
84	Rotterdam	Kootker et al 2016	51.92	4.49	0.70914	tooth enamel	Netherlands	Salt marshes and river plains	Kwelders en riviervlakten
73	Huissen	This study	51.94	5.93	0.708725	tooth enamel	Netherlands	Salt marshes and river plains	Kwelders en riviervlakten
70	Culemborg	Kootker et al 2016	51.96	5.24	0.709023	tooth enamel	Netherlands	Salt marshes and river plains	Kwelders en riviervlakten
71	Culemborg	Kootker et al 2016	51.96	5.24	0.709088	tooth enamel	Netherlands	Salt marshes and river plains	Kwelders en riviervlakten
72	Culemborg	Kootker et al 2016	51.96	5.24	0.709059	tooth enamel	Netherlands	Salt marshes and river plains	Kwelders en riviervlakten
121	Amersfoort	Kootker et al 2016	52.16	5.39	0.70944	tooth enamel	Netherlands	salt marshes and river plains	Riviervlakte en beekdalen
122	Oldenzaal	Kootker et al 2016	52.31	6.93	0.70985	tooth enamel	Netherlands	Glacial	Stuwwallen, gestuwde keileem en door stromend landijs gemodelleerde ruggen en dalen
123	Oldenzaal	Kootker et al 2016	52.31	6.93	0.70991	tooth enamel	Netherlands	Glacial	Stuwwallen, gestuwde keileem en door stromend landijs gemodelleerde ruggen en dalen
124	Oldenzaal	Kootker et al 2016	52.31	6.93	0.70995	tooth enamel	Netherlands	Glacial	Stuwwallen, gestuwde keileem en door stromend landijs gemodelleerde ruggen en dalen
125	Oldenzaal	Kootker et al 2016	52.31	6.93	0.71016	tooth enamel	Netherlands	Glacial	Stuwwallen, gestuwde keileem en door stromend landijs gemodelleerde ruggen en dalen
126	Oldenzaal	Kootker et al 2016	52.31	6.93	0.71029	tooth enamel	Netherlands	Glacial	Stuwwallen, gestuwde keileem en door stromend landijs gemodelleerde ruggen en dalen
127	Oldenzaal	Kootker et al 2016	52.31	6.93	0.71056	tooth enamel	Netherlands	Glacial	Stuwwallen, gestuwde keileem en door stromend landijs gemodelleerde ruggen en dalen
128	Oldenzaal	Kootker et al 2016	52.31	6.93	0.71092	tooth enamel	Netherlands	Glacial	Stuwwallen, gestuwde keileem en door stromend landijs gemodelleerde ruggen en dalen
78	Amsterdam	Kootker et al 2016	52.37	4.9	0.70925	tooth enamel	Netherlands	Salt marshes and river plains	Kwelders en riviervlakten
79	Amsterdam	Kootker et al 2016	52.37	4.9	0.70926	tooth enamel	Netherlands	Salt marshes and river plains	Kwelders en riviervlakten
80	Amsterdam	Kootker et al 2016	52.37	4.9	0.70932	tooth enamel	Netherlands	Salt marshes and river plains	Kwelders en riviervlakten
81	Amsterdam	Kootker et al 2016	52.37	4.9	0.70975	tooth enamel	Netherlands	Salt marshes and river plains	Kwelders en riviervlakten
129	Zwolle	Kootker et al 2016	52.51	6.11	0.70929	tooth enamel	Netherlands	Bogs	Veengebied
130	Zwolle	Kootker et al 2016	52.51	6.11	0.7093	tooth enamel	Netherlands	Bogs	Veengebied
131	Zwolle	Kootker et al 2016	52.51	6.11	0.70939	tooth enamel	Netherlands	Bogs	Veengebied
142	CL037	This study	52.5158	6.0281	0.70894	Grass	Netherlands	Bogs	Veengebied
146	CL042	This study	52.5424	6.0913	0.709366	Tree	Netherlands	Bogs	Veengebied
144	CL039	This study	52.5458	6.089	0.70823	Grass	Netherlands	Bogs	Veengebied
145	CL039-II	This study	52.5458	6.089	0.708257	Grass	Netherlands	Bogs	Veengebied
143	CL039	This study	52.5458	6.089	0.709574	Shrub	Netherlands	Bogs	Veengebied
150	CL008	This study	52.6325	5.7762	0.708818	Grass	Netherlands	Bogs	Veengebied
